# Supplementary material for: The Impact of Limited English Proficiency on Healthcare Access and Outcomes in the U.S.: A Scoping Review
Source: Healthcare (Basel). 2024 Jan 31;12(3):364. doi: 10.3390/healthcare12030364 (PMC10855368; doi:10.3390/healthcare12030364)
Supplement: Supplementary file 1 [file healthcare-12-00364-s001.zip]

Archive with 1 entries (1 files):
- healthcare-2825366-supplementary.pdf
